# Supplementary material for: Erastin-induced ferroptosis enhances natural killer cell anti-tumor activity and offers therapeutic potential in neuroblastoma
Source: Front Immunol. 2026 Feb 10;17:1739503. doi: 10.3389/fimmu.2026.1739503 (PMC12929413; doi:10.3389/fimmu.2026.1739503)
Supplement: Supplementary file 6 [file Table1.xlsx]

## Sheet: AS_ers vs AS_ctrl
gene	log2FoldChange	pvalue
HBB	6.25367	0.0191171
HBA2	5.40864	0.00166817
ULBP1	4.8105	6.85e-05
PLAG1	4.80848	0.0051067
NUPR1	4.793	5.13e-08
MIR3192	4.76318	0.00700553
LGALS2	4.7211	0.00673357
AC060766.1	4.71441	0.00693125
CHAC1	4.56984	1.33e-75
DIO1	4.54738	0.00450748
AC007292.3	4.50462	0.0127857
RNU6-1278P	4.43825	0.0278415
AL023583.1	4.32103	0.0354923
CPA1	4.16061	0.0369049
EGLN3P1	4.15046	0.0341855
RN7SL558P	4.12925	0.0344105
PLD4	4.1043	0.0405664
AC004241.2	3.9748	0.0498609
ASAP1-IT2	3.84488	0.0201399
AL355480.3	3.77819	0.0272412
PHGDH	3.76634	4.81e-103
GALNT9	3.69791	0.0324482
MIR4312	3.66879	0.0476132
FP236241.2	3.64632	0.0350391
BX276092.5	3.60719	0.00165589
AC100830.2	3.56367	0.0112955
PTTG4P	3.55053	0.0464545
ASNSP1	3.39828	0.000948408
AC007000.1	3.33853	0.0180039
NDUFA4L2	3.331	1.88e-05
ISCA1P4	3.27219	0.0326467
ZNF563	3.2561	0.0274864
TPTE2P1	3.25037	0.0315967
AC027796.2	3.23694	0.0337583
ROCR	3.20402	0.040623
ADM2	3.19107	3.7e-30
AL513366.1	3.14822	0.0377478
FABP6	3.05566	0.0388768
AP002957.1	3.05135	0.0454517
AC012181.2	2.94246	0.00733558
AC005326.1	2.7318	1.69e-05
PKP4-AS1	2.73011	0.0398976
ECM2	2.69447	1.8e-06
RNU6-807P	2.62657	0.046729
INHBE	2.62168	3.28e-10
AL139099.2	2.34738	0.0315282
CSTF3-DT	2.34052	0.0205378
ASNS	2.28857	3.52e-11
AL139260.1	2.24629	0.00956767
AL121917.1	2.14663	0.0391167
SLC1A4	2.14192	9.29e-42
HBQ1	2.07287	0.0498321
PPP5D1	2.05092	0.0316905
SLC6A9	2.03572	1.78e-31
PSAT1	2.02776	1.48e-54
SLC7A11	2.00993	3.6e-72
ARHGAP9	1.91567	0.00680015
HMOX1	1.91471	3.43e-19
AL391832.2	1.83174	0.0338798
EIF3CL	1.82997	0.0230854
AC011481.1	1.82349	0.0186408
SLC7A11-AS1	1.75128	0.0127503
JDP2	1.74658	9.5e-33
AC024361.3	1.71981	0.0226994
AC127070.2	1.71887	0.0419761
MYO1H	1.70814	0.0133579
TCEA1P4	1.67405	0.00719745
FAM71E1	1.6698	0.00998505
PKD1P1.1	1.58321	0.0469889
PCK2	1.56414	1.91e-23
DHRS2	1.55816	0.032908
SLC7A5	1.5548	2.12e-28
KLF2	1.52075	1.08e-08
ATF4	1.51607	7.22e-53
AL136988.2	1.51578	0.0263948
RAB39B	1.50687	5.87e-05
MTHFD2	1.49158	3.6e-46
GARS	1.4847	1.06e-47
AC098487.1	1.47615	0.0105662
SESN2	1.4734	1.89e-19
LINC01667	1.45989	0.0124875
BEST1	1.45648	0.0324274
MBL1P	1.4538	0.0466286
ATF4P3	1.44786	0.0333688
AL358472.3	1.39292	0.029589
CARS	1.39232	2.72e-41
NPIPA7	1.35652	0.00148313
SMARCA2	1.31151	0.00159156
AF111167.2	1.28071	0.0140726
GPT2	1.27717	6.6e-23
WAS	1.27463	0.0329828
AL139407.1	1.2662	0.0280161
CFD	1.26593	0.0456229
DDIT4	1.26456	3.13e-17
TMEM9B-AS1	1.25086	0.0441844
CDK5R2	1.25081	0.0012491
AARS	1.18216	4.05e-29
PBX4	1.1814	0.0107733
PSPH	1.17459	1.2e-19
PMAIP1	1.15729	1.34e-18
AGAP13P	1.11075	0.0255422
NUTM2A	1.09361	0.0272313
PCDHB12	1.08851	0.0253153
LENG8-AS1	1.08706	0.0170224
ATF3	1.07444	1.41e-07
AC004908.2	1.06463	0.0396646
TRIB3	1.0642	4.1e-15
LINC00663	1.06385	0.0110276
GPR35	1.06301	0.033115
GABARAPL1	1.06058	0.0443866
AC021106.3	1.05412	0.0415987
SLC3A2	1.0538	1.95e-14
SHMT2	1.04505	8.06e-16
ZBTB8B	1.03842	0.00145012
ANKRD1	1.01995	0.0188349
AC009812.4	1.01402	0.0368178
AC092807.3	1.00751	0.0142059
AC019097.1	0.988568	0.0484628
PCDHGA5	0.957883	0.0292136
YARS	0.955148	6.39e-26
GCLM	0.950887	1.01e-18
PYCR1	0.92956	4.32e-11
MTHFD1L	0.927111	8.85e-13
VLDLR	0.924064	0.000332064
BICDL1	0.920989	0.0394434
FRAT1	0.911428	0.0029937
LINC01270	0.904668	0.00162227
FXYD6	0.886875	0.0406789
SPDYE6	0.884526	0.0388819
HERPUD1	0.877526	1.78e-14
ZNF506	0.876909	0.0062095
PAIP2B	0.87665	0.00783044
SLC7A1	0.873778	9.99e-19
DDR2	0.873227	2.53e-20
CEBPB	0.869735	4.58e-11
CEBPG	0.869732	3.43e-16
ZBED3-AS1	0.86742	0.00260728
DHRS3	0.867224	0.0365177
AC118344.2	0.864372	0.00702561
A1BG	0.856724	0.0465784
SLC4A5	0.852568	0.0360282
ERICD	0.850929	0.0399253
CBS	0.835922	9.78e-08
WARS	0.832174	8.83e-18
EPRS	0.823017	2.51e-18
DEXI	0.822689	0.0317431
ZNF221	0.815116	0.0236494
SARS	0.808023	9.64e-16
FAM157C	0.805469	0.0206575
SORBS1	0.798152	0.0192349
UHRF1BP1	0.798135	1.35e-14
FRG1DP	0.792047	0.0414055
FAM157A	0.772101	0.0133423
FTH1P23	0.771715	0.0317475
CLIC4	0.757268	5.42e-10
BSN	0.751144	0.00447328
PELI2	0.750138	0.032124
FTH1P2	0.7489	0.0490662
PKD1P1	0.748697	0.0270793
INPP5B	0.733604	8.5e-10
MOCOS	0.732821	1.11e-06
PPM1E	0.729243	1.22e-06
ANK2	0.728787	2.99e-08
MARS	0.724042	2.03e-15
AL356019.2	0.721461	0.0204798
ONECUT2	0.717879	0.00251431
CCDC171	0.706909	0.0396068
TLK2P1	0.701871	0.0462393
TRIM16	0.701491	1.12e-05
XBP1	0.699657	1.69e-11
ZNF667	0.699389	0.0471591
ZSCAN31	0.696217	3.49e-05
NR4A3	0.696149	0.0241559
CDC42EP1	0.693243	0.000179676
NOSTRIN	0.692835	0.0262947
AL604028.1	0.687854	0.0386566
ZMAT1	0.685809	0.0273883
Z97180.1	0.685186	0.0337209
LRRC29	0.681774	0.0184677
THAP7-AS1	0.674369	0.0295686
GCNA	0.673494	0.0388169
PDK4	0.667667	0.0018528
TRIM16L	0.667662	0.000245297
KCNT2	0.662939	0.000717282
TTC25	0.66132	0.0131543
TMEM86A	0.660214	0.0192154
APOL6	0.650814	1.22e-09
FAM161B	0.649784	0.00682187
KCTD11	0.641521	0.0327665
LRRC8D	0.63228	3.15e-09
GRB10	0.631013	3.25e-06
SEC14L1P1	0.61917	0.0408694
TXNRD1	0.609813	1.64e-10
TARS	0.608665	1.25e-12
NNMT	0.60513	0.000935175
NUDT6	0.604986	0.00217436
TTLL1	0.604331	0.00567724
EVI5L	0.604038	0.000360311
CPVL	0.603125	0.0311365
OLMALINC	0.599148	0.00814585
MT1X	0.592271	0.0118231
ABHD4	0.584463	0.000194839
SDAD1P1	0.583495	0.0196557
STC2	0.582566	2.87e-07
EIF4EBP1	0.57957	0.000573642
XRRA1	0.577198	0.0237097
RGS13	-0.577108	0.000340597
COL4A6	-0.577399	0.000464765
ANKRD34A	-0.578331	0.00397093
CAMK2N1	-0.579927	0.000112645
HIST1H2AG	-0.58311	0.0128178
IKZF1	-0.58474	0.0236681
ZNF467	-0.586791	5.44e-07
HIST1H1C	-0.588094	1.68e-06
CNTNAP2	-0.589371	0.000210792
CYP1B1	-0.59128	4.25e-10
HTR7	-0.591368	0.000104923
DBNDD1	-0.593817	0.00554799
SALL4	-0.595299	0.00657782
HAS3	-0.595855	0.0171148
PSTPIP2	-0.59803	0.0014576
LSP1	-0.599872	0.0119242
BMX	-0.601361	0.000804249
GPR162	-0.601416	0.000180593
SRRM3	-0.607096	0.00364382
MLPH	-0.610383	0.0131843
F2RL1	-0.612244	0.000508046
CUBN	-0.613969	0.0314274
KCNH3	-0.618439	3.08e-07
GRIN2D	-0.620779	0.00409336
LINC02315	-0.6221	0.0406376
EFNA1	-0.622264	0.0256502
HIST1H2BJ	-0.630327	0.00738177
SLC35F3	-0.634803	0.000520204
SECTM1	-0.638018	0.000139911
NPAS3	-0.638034	0.00045853
GREB1	-0.63806	0.0124431
CORO2B	-0.638915	0.0304488
GPBAR1	-0.639945	0.000126753
COL13A1	-0.640256	0.000228373
KDR	-0.641623	0.000121237
ERVMER61-1	-0.648498	0.0154581
INSM1	-0.651021	0.0188384
CNTFR	-0.651283	0.00269806
TMEM176B	-0.652809	5.81e-08
GPER1	-0.655508	0.00276008
GPR183	-0.659187	0.0019197
FAM131B	-0.661297	0.00832613
ITGB4	-0.664175	0.0497331
AOX1	-0.664274	0.0244183
LY6K	-0.669511	0.0277274
THBD	-0.67154	0.0234526
ZFHX4-AS1	-0.676081	0.0270979
ADAM8	-0.676474	0.00115574
TMEM158	-0.67913	1.49e-10
SNRPGP15	-0.686545	0.0475246
TNXB	-0.689166	4.07e-05
CEMIP	-0.692958	0.0055142
C3AR1	-0.698455	0.00539418
LAT2	-0.70011	0.0485376
MYH15	-0.70641	3.35e-09
CTSS	-0.71081	0.00382697
HIST1H4I	-0.712481	1.18e-06
HIST1H2BK	-0.717923	1.69e-09
TP53I11	-0.719254	2.05e-08
GREM1	-0.723216	2.56e-09
GEM	-0.724689	1e-08
TH	-0.726614	0.0206715
RPE65	-0.732367	0.010486
HSPB7	-0.734366	0.0124703
ADGRG1	-0.738443	0.00492669
LARGE2	-0.740133	0.0110242
NEUROG2	-0.742566	0.0228383
IL11	-0.742839	6.19e-06
AC067930.5	-0.742899	0.0488625
GAP43	-0.744449	0.000213287
ADGRB1	-0.744718	1.23e-05
SELENOW	-0.746271	1.27e-09
RASGRP3	-0.748975	0.00693118
TMEM100	-0.751638	0.0310053
AC131212.3	-0.752875	0.032308
ARC	-0.755443	3.07e-05
MAOB	-0.756296	0.024063
RF00019	-0.769857	0.0303601
AL138789.1	-0.770334	0.0248392
ADAMTS14	-0.771997	0.0267609
STC1	-0.772233	2.2e-10
PLAU	-0.775481	2.34e-07
MT-TI	-0.784229	0.0406155
DIRAS3	-0.791816	0.0220879
TMEM176A	-0.793627	1.16e-09
RD3	-0.794484	0.000731683
C1QL4	-0.797531	0.0134604
DUSP9	-0.799247	0.000779357
CCDC85A	-0.802012	0.000301492
NSG2	-0.817012	0.0093854
FST	-0.8178	0.00571596
ANXA10	-0.821884	8.88e-07
GJC2	-0.829538	0.0259512
GIPC3	-0.840365	0.00380986
FOXC2	-0.845305	2.88e-05
ARL4C	-0.853214	3.9e-16
RGS1	-0.863334	0.0221874
TAC1	-0.878063	0.00294787
SERPINB2	-0.879273	5e-07
B3GAT1	-0.894103	0.0114282
IL32	-0.894914	0.00490375
BMPER	-0.900675	0.000170065
SHISAL1	-0.901499	0.0306295
DDN	-0.91067	1.68e-05
LINC00702	-0.92246	0.0259321
SNRPGP10	-0.95228	0.0471883
SPOCD1	-0.96708	0.0195062
CDH20	-0.973066	0.000430492
C2orf72	-0.975656	0.0227294
XIRP2	-0.989885	0.00597969
COL8A2	-1.00127	0.0329953
ERICH3	-1.00542	0.00212118
SERPINB7	-1.01714	0.00482641
SERF1B	-1.04231	0.0101356
FAM124B	-1.04997	0.0425152
CD36	-1.05146	0.00507945
FOXL1	-1.06382	0.01066
SYNGR3	-1.06775	0.0129706
TRPV2	-1.10456	0.000198026
CYP1A1	-1.11012	5.22e-05
AC104794.2	-1.11557	0.0421549
DPP4	-1.11602	0.00681867
IGFBP5	-1.12057	1.66e-12
GPR89B	-1.13986	2.45e-06
NAALADL2	-1.15421	0.0420214
IL1RN	-1.16539	0.00138332
AC016550.2	-1.17701	0.0461879
AC105245.1	-1.2065	0.0497139
MYPN	-1.22398	0.00731614
IL33	-1.23506	0.000915133
IL7R	-1.24212	0.000888869
NPTX1	-1.26391	0.00602082
BEST3	-1.28405	0.0115846
LINC01915	-1.28986	0.0358384
RASA4CP	-1.35067	0.00357689
TMSB15B.1	-1.35476	0.0241864
TTLL6	-1.37193	0.000153418
DEPP1	-1.39378	0.0233846
WNT7B	-1.4058	0.00118384
AC005911.1	-1.44711	0.0499199
RF00019.3	-1.46154	0.0485061
P4HA3	-1.46178	0.0278673
AC023830.3	-1.53829	0.0449711
AC122710.2	-1.54071	0.0467473
EFHC2	-1.56835	0.0175772
HR	-1.63914	2.25e-06
GUSBP9.1	-1.68226	0.0176416
SLCO2B1	-1.76554	0.0427902
LRRC66	-1.77005	0.0444816
HHLA2	-1.78363	0.0170367
AC007681.1	-1.82577	0.0307406
STEAP1B	-1.92828	0.0396675
MN1	-1.98542	0.0121864
RN7SL81P	-2.17717	0.0239486
AC096719.1	-2.1847	0.0469608
MYO7B	-2.23359	0.00874816
LINC00525	-2.23699	0.0424173
BOLL	-2.25048	0.0385322
MYCN	-2.3252	0.0182204
AC139272.1	-2.34541	0.000145916
BOLA2B	-2.37945	0.000341467
SMIM1	-2.51757	0.00932501
MIR181A2HG	-2.55427	0.0155608
ASB5	-2.61562	0.0104027
AC083867.1	-2.68568	0.0215459
AP001267.3	-2.68976	0.0386984
AC093388.1	-2.79756	0.0130398
AC146944.2	-2.80332	0.032807
SLC26A7	-3.01958	0.0457961
CST6	-3.05794	0.049362
AC013448.1	-3.13818	0.0447715
TH2LCRR	-3.21321	0.0311538
AC010524.1	-3.21981	0.0284907
TMEM14DP	-3.45995	0.0306604
LINC01829	-3.52863	0.0449599
KRT18P31	-3.62886	0.0362723
AC015712.7	-3.64649	0.0345017
Z99943.1	-3.75074	0.0274176
MMP23B	-3.87184	0.0344436
AL049629.1	-4.00905	0.0155144
AL136298.1	-4.05547	0.0453144
AC106052.1	-4.07092	0.0415067
MIR106B	-4.24485	0.00761086
VWF	-4.47906	0.0156209
ESRRB	-4.5979	0.0101695
AC016745.2	-4.61598	0.0106498
RN7SL76P	-4.93095	0.005859

## Sheet: kelly_era_vs_kelly_ctrl
gene	log2FoldChange	pvalue
CR383658.1	5.05883	0.0040566
AC126696.3	4.6707	0.0134428
SLC7A3	4.66624	0.0193081
RF00422	4.65326	0.0335301
AC092032.1	4.63278	0.0242929
AP002784.1	4.56337	0.0183544
SLC7A8	4.50782	0.03116
ITGB2	4.50597	0.0131457
AC108134.2	4.36448	0.0334837
RPL17P50	4.36391	0.0384422
RN7SL704P	4.32838	0.0358263
AC116021.1	4.30227	0.00825371
AC009102.3	4.19768	0.0447954
EFCAB9	4.18209	0.0314422
AL161645.1	4.18109	0.0475261
AC009065.1	4.11916	0.0174539
MIR3936	4.06903	0.0177394
BX324167.2	4.01936	0.020478
IDUA	3.99452	0.0406386
AC002350.1	3.9597	0.0306495
C1orf229	3.88662	0.00580793
MIR3687-2	3.88575	0.0469079
AC084018.2	3.84661	0.0337158
AC004596.1	3.83619	0.0296324
HOXC-AS2	3.82765	0.0366669
AC006116.8	3.77545	0.0395053
AL137802.3	3.76974	0.0437808
PTGDR2	3.73372	0.041325
AP000553.6	3.70192	0.0486971
RBFOX3	3.64661	0.021258
AL355032.1	3.50282	0.017444
LINC00304	3.39738	0.0305068
TINCR	3.33486	0.0383665
CLTRN	3.32866	0.00942093
LINC01310	3.10343	0.00582456
NDUFA4L2	3.06426	0.00262956
AC015961.1	3.05517	0.00852933
MYO3B	3.04536	0.00696346
RN7SL403P	3.02285	0.0295112
C16orf71	2.99831	0.0107756
CHAC1	2.93557	8.08e-22
AC244015.2	2.93368	9.99e-07
AC078817.1	2.92376	0.0327426
AC000068.2	2.91192	0.0296454
Z99916.1	2.88883	0.0166719
POTEE	2.87462	0.0434564
RBBP4P2	2.87304	0.0347494
INHBE	2.84261	3.91e-12
SCO2	2.77122	0.0250364
FAM151A	2.67054	0.037212
ADM2	2.6519	3.43e-13
PKP3	2.6424	0.0156615
LINC00334	2.62125	0.0395398
AC245884.8	2.61436	0.0303979
STC2	2.58217	5.72e-30
FAM19A3	2.54044	0.0008911
HNRNPA1P49	2.41716	0.0187513
SIK1	2.39792	0.00321205
AC016876.3	2.25362	0.0143339
AP001626.1	2.22419	0.0197098
WSCD1	2.21564	0.0360996
AC159540.2	2.18831	0.0178607
AC040169.1	2.14538	0.0125378
HMGA1P8	2.12181	0.019336
AC002101.1	2.11868	0.0487719
SLC7A11	2.11758	1.51e-10
LINC02002	2.11717	0.0141773
TSGA10	2.11036	0.0369985
DDIT4	2.08506	2.61e-09
ILK	2.08156	0.0455658
BOLA2B	2.05968	0.0264304
ALG1L10P	2.02457	0.0346698
DCST1	2.01525	0.0184567
AC005326.1	2.00754	0.000719007
AC016168.3	2.00041	0.049504
AC139272.1	1.96219	0.00106807
CD27	1.95502	0.0230008
CARNS1	1.95292	0.0351589
TBC1D8-AS1	1.91684	0.0332112
BBC3	1.89113	0.0259759
CPT1B	1.86643	0.00966246
VLDLR-AS1	1.86087	2.86e-05
ASIP	1.8581	0.0457977
C19orf73	1.84073	0.0349471
AC006252.1	1.78003	0.0313543
FUT1	1.76109	0.0224952
AC027307.3	1.70062	0.0195002
SESN2	1.68868	7.82e-10
AL161452.1	1.66119	0.0449877
AC007325.4	1.64971	0.00121696
SRD5A3-AS1	1.64696	0.0283677
PSENEN	1.62701	0.0207525
SLC6A9	1.6195	1.4e-08
ASS1	1.6164	2.55e-09
ISL2	1.61612	0.0229542
ASNS	1.6029	4.5e-10
APCDD1L-DT	1.59568	0.00990112
RHOQP1	1.59271	0.0223334
AF111167.2	1.58069	0.00793327
AC092171.5	1.55728	0.0222712
AC009902.2	1.52893	0.0327964
CERS1	1.5129	0.0105736
ADORA2A	1.50558	0.00976373
ZNF575	1.48123	0.0307049
SKOR1	1.46847	0.0355821
AL135910.1	1.44014	0.0368202
PAN3-AS1	1.43628	0.0428703
HIST1H2BC	1.4301	0.0460887
GNG3	1.42898	0.0165575
TAF10	1.42837	0.0106228
DHRS2	1.41884	0.0215152
PIGZ	1.4109	0.0372858
PHGDH	1.39918	3.16e-07
DNM1P35	1.39472	0.0439508
AC008438.1	1.38324	0.0223952
ULBP1	1.38001	2.04e-07
AL355001.2	1.36403	0.00527142
ASNSP1	1.35038	1.83e-05
U2AF1L5	1.33962	0.00983426
AL161421.1	1.31676	0.0263938
NFKBIL1	1.31025	0.0112348
GPT2	1.29714	8.86e-10
CDK3	1.29594	0.0366471
CSAG2	1.28443	0.0398627
CALY	1.28133	0.0150409
AC034231.1	1.26967	0.0229811
NATD1	1.26841	0.00599101
PCK2	1.26381	1.57e-06
KLRG2	1.23347	0.00603871
EIF4EBP1	1.23014	0.00533913
ALDH1L2	1.22688	2.58e-06
HMOX1	1.21308	0.000689406
FAM89B	1.20472	0.0350088
SLC7A5	1.19446	6.66e-06
PARP10	1.18851	0.0353576
SHMT2	1.18366	0.00017147
CEBPB	1.16198	0.000935005
EVA1B	1.16166	0.0385381
SLC1A4	1.15732	6.24e-09
LIME1	1.12784	0.0413986
GASAL1	1.12473	0.046706
AC092171.3	1.11328	0.00396933
AC138969.1	1.10364	0.021865
SPRN	1.08889	0.0445766
JDP2	1.08251	0.00047071
RAB11B-AS1	1.07582	0.0487388
C2CD4B	1.06828	0.00342836
DDRGK1	1.06554	0.017474
VLDLR	1.05488	1.61e-05
CCR10	1.05359	0.00883522
TBC1D3D	1.04097	0.0392245
GPS2	1.03953	0.0197
ZNF837	1.03695	0.0414174
CCDC183-AS1	1.03158	0.0440203
NKD2	1.0267	0.0180939
LINC01816	1.02657	0.0358624
CBS	1.02478	0.0052284
RAB24	1.0236	0.0448852
TKTL1	1.0222	0.00191656
ATF3	1.0185	1.35e-06
AC010536.1	1.01657	0.0450556
AC009299.2	1.01234	0.0296687
ZNF524	1.0027	0.0271032
CD24P4	1.00204	0.0485086
CORO7	0.998618	0.0442006
CARS	0.991528	2.15e-06
FAM86C2P	0.9765	0.0197147
GABARAP	0.973465	0.00663047
CDKN1A	0.972899	0.000901827
ZNF205	0.970449	0.0302061
SLC3A2	0.965919	7.33e-05
CAPS	0.958062	0.0318578
ROBO3	0.95806	0.00807662
AKNA	0.956617	0.00780169
LRRC75B	0.950248	0.00973011
NUDT3	0.944287	0.0404649
RASA4CP	0.937655	0.0444405
FILIP1L	0.930392	0.0320072
BOLA1	0.927311	0.0280166
PYCR1	0.924204	0.00901333
ZNF688	0.922687	0.0229804
NAPRT	0.920459	0.041695
TPRN	0.920012	0.035015
RPL24P4	0.916263	0.0423353
HCN4	0.913971	0.019186
SEMA6C	0.903464	0.00391551
TNKS1BP1	0.90129	0.0151247
ADAP1	0.899545	0.0458514
AC126755.1	0.89369	0.0319692
AGRN	0.887983	0.0219683
AC005865.2	0.886533	0.0385301
EXOC3L1	0.881856	0.00321563
PKD1P5	0.876203	0.0314129
IGSF8	0.874619	0.0126539
ALDOA	0.868841	0.0212509
PHLDA3	0.866138	0.0298411
CRH	0.86376	0.020746
CARMN	0.858774	0.0397494
MAMDC4	0.858453	0.0425697
TWF2	0.857775	0.0193681
CACTIN	0.85708	0.0353917
AP006621.5	0.856126	0.0205428
C2CD4A	0.852159	0.00018897
PPM1M	0.848613	0.0146018
PSPH	0.843433	3.74e-06
LZTS3	0.841183	0.0249813
GADD45G	0.840319	0.00849489
DOC2B	0.835115	0.00693605
BSCL2	0.827942	0.0355499
SAMD11	0.827057	0.0147547
VEGFA	0.824401	0.000175469
FBXO36	0.82244	0.0340491
NDRG1	0.821292	0.00872845
FAM20C	0.813252	0.0135845
COL18A1	0.812335	0.0337535
TMEM179	0.808648	0.0334001
ARHGAP23	0.808259	0.0035942
DACT3	0.806902	0.00966512
PLEKHH3	0.801062	0.0386293
PMM1	0.800136	0.00598937
ATF4	0.799334	0.00052137
OPLAH	0.796756	0.0255241
PSAT1	0.793778	0.000740156
CCDC78	0.789802	0.0162022
DBH-AS1	0.788354	0.0116255
KIRREL2	0.787262	0.0399864
CXorf40A	0.78674	0.0165766
DBH	0.779843	0.0111715
NOP53	0.779262	0.0266914
SLC16A3	0.777305	0.0477164
LMTK3	0.776402	0.0495875
TSR3	0.772886	0.0476804
SERTAD1	0.763727	0.0284689
IL17D	0.762571	0.00877796
AC005912.1	0.761391	0.00605497
ADAMTSL2	0.759181	0.0298153
UBALD1	0.757707	0.0443786
ZFP69B	0.755463	0.00313764
MMP17	0.754937	0.0186782
ZNF703	0.754514	0.0488656
ADAMTS13	0.752227	0.0315529
SLC9A3	0.742207	0.0253052
EVI5L	0.741444	0.0218944
RNASET2	0.740527	0.0329741
MBD6	0.739324	0.0351443
DEPTOR	0.738916	0.0469274
FAM45BP	0.736881	0.0188752
PCSK4	0.731215	0.0334121
HMCN2	0.730228	0.0232962
MRPL23	0.716885	0.0318813
DNAJC4	0.714362	0.0281985
ALDH6A1	0.713301	0.0170478
LRP1	0.711573	0.000942905
ANKRD16	0.706987	0.018834
FBLL1	0.701307	0.0443379
CTNNBIP1	0.700303	0.0174554
GATA3-AS1	0.697367	0.0431985
MACROD1	0.695319	0.046222
MEGF6	0.695098	0.0334668
RAB3A	0.691363	0.0421959
ZSWIM4	0.686775	0.0362815
SLC1A5	0.685102	0.00122919
TRIM29	0.679024	0.0162991
APC2	0.678789	0.0298806
TIMM44	0.676707	0.019418
ZBTB47	0.673261	0.023253
EIF3C	0.668432	0.011481
COL5A1	0.668136	0.0354826
MARS	0.664782	0.000287388
GMIP	0.660662	0.0407533
BHLHE40	0.657946	0.0105289
GARS	0.65437	0.000337798
FBXO44	0.647466	0.0298063
TMEM132C	0.646159	0.0120537
FAM174A	0.638852	0.0200199
SAMD10	0.637461	0.0358706
EEF1B2P3	0.634305	0.0199538
ALDH2	0.633658	0.00112113
COLGALT2	0.633231	0.0248007
SARS	0.62552	0.000464953
CTU1	0.619541	0.0291725
MPPE1	0.614893	0.0256267
GCDH	0.611332	0.0442098
RIMS3	0.610238	0.00173104
ERP29	0.608047	0.0312945
EXD3	0.604863	0.040754
DYRK1B	0.602578	0.0416072
AARS	0.596789	0.0117436
YARS	0.595204	0.00184193
NBR2	0.594513	0.0368262
RPL7AP6	0.594314	0.0462544
TRIB3	0.593373	0.00867823
PNPLA7	0.591626	0.0413956
HAX1	0.589271	0.0252971
TSC22D3	0.585832	0.0101237
CBX4	0.583805	0.0477074
ZNF771	0.579561	0.031768
RAB40B	0.578756	0.0165271
NFKB2	0.578624	0.0446296
SLC43A2	0.577084	0.0471391
ADAMTS2	0.576841	0.0141475
CALCOCO1	0.575982	0.0374495
PAPSS2	-0.577628	0.0448402
GLRX	-0.582611	0.0333235
RAB23	-0.583367	0.0245845
C2orf69	-0.586715	0.049092
BAALC	-0.587378	0.00919503
S1PR3	-0.593443	0.0176618
PDE4D	-0.597089	0.0377368
FAM92A	-0.601743	0.042998
NABP1	-0.606403	0.0422212
IDI1	-0.607168	0.0285612
CMPK2	-0.61001	0.0487932
FAM49A	-0.613478	0.0216397
C3orf52	-0.616048	0.0279536
OSTM1	-0.617533	0.0449367
GPR19	-0.619455	0.0315727
SLC5A3	-0.623005	0.0383848
SDC2	-0.630622	0.0248222
MSMO1	-0.632946	0.0393264
ETV1	-0.634065	0.0177851
UTRN	-0.634097	0.00877151
CHAC2	-0.642787	0.0326406
CENPE	-0.645398	0.0400056
ARL17B	-0.650911	0.0448889
HMGCS1	-0.6818	0.00363006
LIPG	-0.68321	0.0278421
ITGAE	-0.691096	0.0146299
SST	-0.69229	0.0011356
HSD17B7	-0.693159	0.0176025
STARD4	-0.721245	0.0208653
TNR	-0.72288	0.0098993
COMMD8	-0.723407	0.026453
AC099850.3	-0.72375	0.0349371
HS3ST2	-0.738757	0.0122801
SMG1P2	-0.747965	0.0104175
PLD5	-0.754913	0.00472319
AC008735.2	-0.758704	0.0168
THAP2	-0.760949	0.0309416
PTGER3	-0.761617	0.0235455
SCGN	-0.770343	0.0410383
ABCD2	-0.770524	0.0200939
TBX18	-0.774537	0.0159944
KITLG	-0.781699	0.0184553
LGALS3	-0.798012	0.0429999
SEMA3D	-0.808989	0.0303999
ADAMTS5	-0.81427	0.0098917
PPEF1	-0.816786	0.0488441
PTENP1-AS	-0.838311	0.043667
SNORD17	-0.846175	0.00753692
RPS23P8	-0.864439	0.0421103
SLC4A5	-0.878918	0.0262112
TMEM56	-0.889746	0.0215475
PDGFD	-0.892689	0.0280663
MIR100HG	-0.903059	0.0273462
CBX3P9	-0.920293	0.0271429
ZBTB20	-0.923863	0.0187462
AP003469.4	-0.924189	0.0135679
AGTR1	-0.943344	0.000336741
SEMA6A-AS1	-0.943511	0.0484999
AC015922.3	-0.952366	0.030422
AC098934.2	-0.977707	0.0313828
TUBAP2	-0.980874	0.00999444
AL022324.2	-1.00226	0.0309141
AC015726.1	-1.00617	0.0490924
ERVMER34-1	-1.00959	0.0050182
AC016739.1	-1.01428	0.0105331
LINC02367	-1.01811	0.0421554
DCAF4L1	-1.02477	0.0487807
FTH1P7	-1.06307	0.0350755
LRRK2	-1.06329	0.0492549
GDNF	-1.06341	0.0324173
AC011477.2	-1.06681	0.0148519
AP001273.1	-1.07306	0.0463677
MIR1244-2	-1.07744	0.00882503
RPS7P10	-1.10524	0.0159805
PFN1P1	-1.1135	0.0138548
ZNF728	-1.1276	0.0479007
TMEM272	-1.16786	0.0254741
CCDC39	-1.18162	0.0313684
AC092685.1	-1.18891	0.0288516
PCDHA6	-1.19238	0.0316831
RPL5P4	-1.22	0.0304856
CAPN6	-1.22588	0.0140909
AC010468.1	-1.24656	0.0323988
PLCXD3	-1.26664	0.0228624
PKIA-AS1	-1.26987	0.0473303
GUSBP9	-1.29687	0.00459067
AC097263.1	-1.32345	0.0393825
AC004039.1	-1.33156	0.0445665
NPPC	-1.35545	0.0422351
MEMO1P1	-1.36535	0.0316331
EEF1A1P11	-1.37082	0.0446982
BTN1A1	-1.38608	0.0179024
AC138904.3	-1.39981	0.0275266
AL049840.3	-1.42533	0.03673
AC020658.4	-1.43078	0.027652
AL157888.1	-1.48653	0.0496604
AC012055.1	-1.4997	0.0105996
NSFP1	-1.50182	0.000184534
AC005307.1	-1.52383	0.0138368
AC004241.3	-1.5397	0.0157087
AC121761.1	-1.54162	0.0156544
TCEA1P2	-1.56243	0.0003984
FAM198B	-1.60621	0.0215445
HNF4G	-1.60978	0.00173724
AL035456.1	-1.61296	0.040602
SPCS2P4	-1.61777	0.00285276
SF3A3P2	-1.63451	0.0486509
ITIH2	-1.64759	0.0398955
AC007566.1	-1.6694	0.0312172
RF00019.2	-1.76703	0.00638023
AL606534.1	-1.77451	0.0207096
AC108866.1	-1.79736	0.0451961
AP003392.2	-1.82327	0.012789
AC026462.1	-1.826	0.0150439
AP001148.1	-1.83213	0.0166053
MTCO3P12	-1.84661	0.00578347
RGPD3	-1.85388	0.044894
EIF1P4	-1.88789	0.0300332
AL845472.1	-1.96039	0.0359258
INHBA	-1.98791	0.0149087
NDUFB4P12	-1.99099	0.0312294
TNFAIP8L3	-2.02321	0.0449748
AC127024.2	-2.05716	0.0428851
ANKRD19P	-2.06626	0.0266649
AC006058.3	-2.11008	0.0322472
AC011330.1	-2.21997	0.00106831
TRHDE	-2.24397	0.042294
AC079777.1	-2.33418	0.0403342
AC008494.3	-2.35526	0.0267504
LINC01132	-2.40964	0.0150803
SMIM23	-2.41414	0.0456649
GABRA4	-2.45352	0.0298843
AC078777.1	-2.49199	0.0362453
AC010200.1	-2.53021	0.0464566
AC004448.2	-2.59509	0.0386977
MATN3	-2.67845	0.00534374
RPS20P33	-2.78794	0.0250203
AC104785.1	-2.81711	0.0162714
AC024940.1	-2.82127	0.0259504
AC092574.1	-2.86845	0.0287856
AC093423.2	-3.15525	0.0149244
RNU6-652P	-3.25116	0.0372359
ABCB10P1	-3.2698	0.0452024
RNU6-476P	-3.29603	0.00963469
VN1R85P	-3.31041	0.00506943
RF00072	-3.32732	0.0297426
AL391839.1	-3.49052	0.0411591
AC016717.2	-3.53767	0.0269589
AC026470.2	-3.6177	0.0297713
AL136115.1	-3.70828	0.0449376
AC139792.2	-3.8016	0.0310943
MIR4258	-3.81439	0.0316295
AC020703.1	-3.87753	0.0362309
RPL41P2	-3.89497	0.0401377
DCAF13P3	-3.90383	0.0447746
MIR4500HG	-3.91617	0.0274206
APOA1	-3.94853	0.0219537
RF00418	-3.98176	0.0247515
AC137735.2	-3.98842	0.0219342
RNU1-72P	-4.17429	0.0464256
FIBIN	-4.23562	0.0185359
RPS6P16	-4.24001	0.0243034
TTLL13P	-4.27011	0.039669
TMC5	-4.36269	0.030309
FENDRR	-4.3651	0.0200602
AC073109.1	-4.47619	0.0484044
RNA5SP372	-4.57656	0.0499141
AC245123.1	-4.64787	0.036252
TMC8	-4.65819	0.0382172
ACSL5	-4.75745	0.013698
AC109635.4	-4.77839	0.0116729
C11orf98	-4.80635	0.023727
ECM2	-4.89913	0.0187795
S100A9	-4.95952	0.0418197
LINC00643	-5.08131	0.0131512
AL136982.3	-5.09665	0.0144258
RPSAP13	-5.39147	0.00170951
